# Supplementary material for: Metabolomic profiling and antibacterial efficacy of probiotic-derived cell-free supernatant encapsulated in nanostructured lipid carriers against canine multidrug-resistant bacteria
Source: Front Vet Sci. 2025 Jan 3;11:1525897. doi: 10.3389/fvets.2024.1525897 (PMC11739306; doi:10.3389/fvets.2024.1525897)
Supplement: Supplementary file 2 [file Table_4.xlsx]

## Sheet: plsda_vip
Query mass/RT	RT	m/z	HMDB ID	Name	Formula	VIP	P value	BF12_CFS_1	BF12_CFS_2	BF12_CFS_3	BYF26_CFS_1	BYF26_CFS_2	BYF26_CFS_3	Control_MRS_1	Control_MRS_2	Control_MRS_3	L22F_CFS_1	L22F_CFS_2	L22F_CFS_3	P72N_CFS_1	P72N_CFS_2	P72N_CFS_3	Super class
962.59899 Da 738.31 s	12.31	482.307	HMDB0005084	N-Acetyl-leukotriene E4	C25H39NO6S	4.2229	0.00018913	75430	56406	43044	50870	43938	45262	7800	4050	0	0	0	104	0	0	0	Lipid and lipid-like molecules
1050.65012 Da 742.12 s	12.37	526.332	HMDB0061698	1-Stearoylglycerophosphoserine	C24H48NO9P	4.0585	1.875e-06	49892	56508	52340	44486	42266	41978	0	0	0	0	0	126	0	0	0	Lipid and lipid-like molecules
273.26670 Da 783.83 s	13.06	274.274	HMDB0252217	Fenpropidin	C19H31N	4.0183	2.5381e-06	0	214	0	0	358	0	1288518	1427116	1343036	48552	35754	46972	1455150	1340586	1297526	Lipid and lipid-like molecules
143.04036 Da 425.83 s	7.1	144.048	HMDB0041084	Raphanusamide	C6H9NOS	3.6558	5.4758e-06	28730	29832	32150	24416	23698	23668	0	0	0	0	146	0	0	0	0	Organic compounds
376.17516 Da 757.96 s	12.63	394.209	HMDB0029788	Kanzonol V	C24H24O4	3.6541	0.00022012	32322	30480	33256	30146	30038	27840	0	2334	0	170	0	104	0	0	0	Phenylpropanoids and polyketides
264.09093 Da 775.68 s	12.93	265.098	HMDB0030327	Perlolyrine	C16H12N2O2	3.5631	6.7373e-06	28658	21020	22388	21402	23048	23014	0	0	0	0	146	0	0	0	0	Alkaloids and derivatives
460.27936 Da 708.66 s	11.81	461.287	HMDB0038352	Lucidenic acid N	C27H40O6	3.5464	3.3015e-11	0	0	0	0	0	0	42716	42614	38668	224	92	306	46812	38788	40064	Phenylpropanoids and polyketides
1095.48021 Da 66.53 s	1.11	548.747	HMDB0292680	CDP-DG(5-iso PGF2VI/22:6(4Z,7Z,10Z,13Z,16Z,19Z))	C52H79N3O18P2	3.4451	7.6092e-05	17696	19852	18460	21822	22032	22866	1620	0	2026	0	0	0	1620	0	78	Lipid and lipid-like molecules
242.12718 Da 349.15 s	5.82	243.134	HMDB0341382	pyroglutamylleucine	C11H18N2O4	3.4437	1.3778e-05	77022	76956	89416	79854	83056	86784	0	0	0	780	0	190	824	0	0	Organic acids and derivatives
630.34501 Da 719.36 s	11.99	631.352	HMDB0014357	Remikiren	C33H50N4O6S	3.2604	1.1155e-05	0	0	0	0	0	0	62044	67934	52922	0	122	112	103342	82144	74624	Organic acids and derivatives
601.25960 Da 727.74 s	12.13	602.267	HMDB0252941	Gly-arg-gly-glu-ser-pro	C23H39N9O10	3.2411	0.00029818	13964	12978	19372	17716	19780	17038	0	2082	0	0	152	116	0	0	0	Organic acids and derivatives
454.20580 Da 254.11 s	4.24	455.213	HMDB0039214	Butyl (S)-3-hydroxybutyrate [arabinosyl-(1->6)-glucoside]	C19H34O12	3.238	3.7696e-09	22474	20158	27648	24570	21628	29342	0	0	0	0	0	0	184	0	214	Lipids and lipid-like molecules
195.16298 Da 762.22 s	12.7	196.17	HMDB0037901	4-Ethyl-2-hexyl-5-methyloxazole	C12H21NO	3.236	2.7268e-05	21200	19368	24416	21496	24608	21852	0	530	0	0	186	154	0	0	0	Organoheterocyclic compounds
688.42468 Da 731.54 s	12.19	689.432	HMDB0267462	PA(20:3(8Z,11Z,14Z)-2OH(5,6)/i-13:0)	C36H65O10P	3.2125	3.4018e-05	0	0	0	0	0	0	68174	69836	71534	0	336	118	68830	70724	70466	Lipid and lipid-like molecules
396.20268 Da 627.37 s	10.46	397.209	HMDB0012971	1-Hexanol	C6H14O	3.1756	0.00079785	0	0	0	0	716	0	11020	9974	10500	96	676	560	44108	33426	32584	Lipid and lipid-like molecules
406.23184 Da 578.88 s	9.65	407.239	HMDB0036263	Annoglabasin C	C23H34O6	3.1739	5.8722e-11	0	0	0	0	0	0	72126	73260	63758	158	600	644	60194	45208	43084	Lipid and lipid-like molecules
1308.66249 Da 756.87 s	12.61	655.339	HMDB0039454	Argenteane	C40H46O8	3.1533	2.5268e-05	25210	25022	27128	20720	25730	24890	0	3382	0	0	0	250	0	0	0	Lignans, neolignans and related compounds
187.06371 Da 283.95 s	4.73	188.071	HMDB0000734	Indoleacrylic acid	C11H9NO2	3.1122	4.4367e-06	124712	130302	129198	122148	121810	125878	826	0	0	402	0	0	982	0	2224	Organoheterocyclic compounds
820.43224 Da 700.52 s	11.68	411.223	HMDB0036833	Heliocide H2	C25H30O5	3.102	0.0012153	52108	40264	43472	59604	59366	66304	2342	2272	0	0	0	136	0	2282	2408	Benzenoids
700.38498 Da 730.50 s	12.17	351.2	HMDB0039978	(1S,2R,4R,8S)-p-Menthane-2,8,9-triol 9-glucoside	C16H30O8	3.0904	8.978e-05	0	0	0	0	0	0	41012	47972	36672	124	0	316	63616	51456	47310	Lipid and lipid-like molecules
409.30453 Da 784.15 s	13.07	410.312	HMDB0259781	Veratramine	C27H39NO2	3.0776	0.05	18040	17220	15000	17360	16658	18192	976	0	1186	0	0	134	0	0	996	Benzenoids
316.16691 Da 779.51 s	12.99	317.174	HMDB0029566	Isopulegone caffeate	C19H24O4	3.0568	0.0001003	77778	89996	93684	89310	95190	97646	1962	2574	2440	0	0	218	3040	2612	0	Phenylpropanoids and polyketides
444.29591 Da 678.84 s	11.31	445.303	HMDB0259856	Vitamin K2	C31H40O2	3.0121	6.7284e-12	0	0	0	0	0	0	52046	48832	46386	354	320	162	49174	40182	41866	Lipid and lipid-like molecules
1040.50708 Da 725.37 s	12.09	521.261	HMDB0041577	3b,6a-Dihydroxy-alpha-ionol 9-[apiosyl-(1->6)-glucoside]	C24H40O12	2.9826	0.05	15444	14762	22216	21450	20602	19710	4054	0	0	114	0	0	4868	0	0	Lipid and lipid-like molecules
188.04557 Da 262.68 s	4.38	189.053	HMDB0243892	1-Hydroxy-2-naphthoic acid	C11H8O3	2.9518	3.0926e-07	56934	57694	60234	119010	115260	118830	0	0	0	0	464	672	1282	0	0	Benzenoids
462.21164 Da 769.03 s	12.82	480.245	HMDB0039903	Mangostenone B	C28H30O6	2.9051	5.2171e-05	31958	30966	34364	28764	35460	30976	0	0	0	0	0	210	2750	0	0	Organoheterocyclic compounds
355.21098 Da 691.92 s	11.53	356.218	HMDB0033449	Pipercide	C22H29NO3	2.8306	0.0019796	21932	21504	20634	21844	21034	18184	1770	1252	0	0	0	124	0	1818	1178	Organoheterocyclic compounds
1852.09783 Da 1008.13 s	16.8	618.373	HMDB0013022	Neuromedin N	C32H51N5O7	2.7983	0.00013048	0	0	0	0	0	142	15310	14690	13426	504	696	18106	16900	13812	15086	Organic acids and derivatives
657.38535 Da 758.36 s	12.64	658.393	HMDB0253029	H-Ser-Leu-Ile-Gly-Arg-Leu-OH	C29H55N9O8	2.7951	0.05	1926	40890	5104	5488	4692	3506	0	4876	7266	96	0	0	2068	0	0	Organic acids and derivatives
612.33382 Da 722.41 s	12.04	307.174	HMDB0031315	1-(beta-D-Glucopyranosyloxy)-3-octanone	C14H26O7	2.7733	2.6598e-05	0	0	0	0	0	0	41412	38624	40812	0	126	0	62874	51686	48132	Phenylpropanoids and polyketides
910.44192 Da 69.81 s	1.16	456.228	HMDB0253939	Lacidipine	C26H33NO6	2.7639	7.5345e-05	13870	12586	13622	13640	280	15038	0	0	3976	0	0	0	0	0	0	Phenylpropanoids and polyketides
390.26382 Da 779.74 s	13	408.296	HMDB0259474	8H-Purin-8-one, 6-amino-7,9-dihydro-2-((1S)-1-methylbutoxy)-9-(5-(1-piperidinyl)pentyl)-	C20H34N6O2	2.7599	3.5651e-08	13706	13434	13798	12132	12992	12566	0	0	0	0	0	266	0	0	0	Organoheterocyclic compounds
341.19520 Da 544.67 s	9.08	342.202	HMDB0030339	Pipernonaline	C21H27NO3	2.7494	0.0019824	22162	23984	22342	21866	20496	21084	1566	916	876	0	88	144	0	1304	784	Organoheterocyclic compounds
888.47514 Da 756.32 s	12.61	445.245	HMDB0039950	Trigoneoside VIII	C44H72O18	2.7461	0.00080872	41020	42994	44410	42178	45286	39914	0	0	1518	0	136	188	0	2372	1828	Lipid and lipid-like molecules
104.06195 Da 325.09 s	5.42	105.069	HMDB0248305	(S)-2-Hydrazinopropionic acid	C3H8N2O2	2.7433	0.00094851	33752	35350	35078	34626	33958	35628	6126	6126	5708	0	198	624	2908	0	0	Organic acids and derivatives
276.23070 Da 827.42 s	13.79	277.238	HMDB0005830	5a-Androstan-3b-ol	C19H32O	2.735	2.0215e-07	10950	12152	13186	11488	12394	11376	0	0	0	0	264	0	0	0	0	Lipid and lipid-like molecules
524.25804 Da 512.78 s	8.55	525.265	HMDB0247668	Fedratinib	C27H36N6O3S	2.724	6.1946e-09	22348	20984	14322	20914	20640	24052	0	502	0	0	0	0	0	0	0	Benzenoids
401.26148 Da 707.84 s	11.8	402.269	HMDB0242536	(2S,3R,4R)-2-Amino-3,4-dihydroxy-2-(hydroxymethyl)-14-oxoicos-6-enoic acid	C21H39NO6	2.6769	1.534e-08	0	0	0	0	0	0	15632	12592	16598	1542	170	1540	14980	19488	19288	Organic oxygen compounds
228.11141 Da 204.26 s	3.4	229.119	HMDB0094651	Pyroglutamylvaline	C10H16N2O4	2.6731	3.8399e-06	12456	15368	13594	14676	15144	13180	0	0	0	846	244	0	0	0	0	Organic acids and derivatives
276.11164 Da 424.94 s	7.08	277.119	HMDB0062178	N-lactoyl-Tryptophan	C14H16N2O4	2.6607	0.00082717	60890	71752	26470	59304	61072	62802	0	1334	0	6332	224	0	0	1554	1140	Organic acids and derivatives
121.07330 Da 63.19 s	1.05	122.081	HMDB0240288	Tromethamine	C4H11NO3	2.6599	0.00016527	25976	23990	26554	18112	17770	20242	13894	0	664	552	0	0	0	0	0	Organic nitrogen compounds
415.20709 Da 794.12 s	13.24	416.214	HMDB0257607	(2S)-2-[[(2S)-2-Amino-3-(1H-imidazol-5-yl)propanoyl]-(2-benzamidoethyl)amino]-4-methylpentanoic acid	C21H29N5O4	2.6524	4.8901e-05	97348	102504	109036	79574	77650	75802	31886	33820	32296	0	0	118	9596	8240	8352	Organic acids and derivatives
160.00439 Da 354.44 s	5.91	161.012	HMDB0036807	(2-Furanylmethyl) methyl disulfide	C6H8OS2	2.6435	0.0020851	0	0	0	0	0	1730	21556	20796	20696	256	190	106	6930	21872	20584	Organoheterocyclic compounds
273.21023 Da 754.06 s	12.57	274.218	HMDB0031184	N-Isobutyl-2,4,8,10,12-tetradecapentaenamide	C18H27NO	2.6303	2.3819e-08	0	0	0	0	0	0	14004	15388	19604	170	432	210	43658	14036	17108	Lipid and lipid-like molecules
369.28905 Da 770.47 s	12.84	370.296	HMDB0240588	Myristoleoylcarnitine	C21H39NO4	2.6208	0.00018177	69712	83124	80154	76618	73264	69638	2458	1946	2170	136	0	148	2468	1914	2430	Lipids and lipid-like molecules
493.25268 Da 777.12 s	12.95	494.26	HMDB0251873	Epothilone A	C26H39NO6S	2.6201	0.05	13488	13300	12848	12266	11848	12178	0	2604	0	0	192	96	3066	0	0	Phenylpropanoids and polyketides
508.42492 Da 749.00 s	12.48	255.22	HMDB0041371	18-Nor-4(19),8,11,13-abietatetraene	C19H26	2.6036	7.9863e-08	66816	68438	65166	59070	60198	57774	0	0	1428	0	0	0	968	0	1246	Lipids and lipid-like molecules
102.10390 Da 729.43 s	12.16	103.111	HMDB0031689	1-Hexanol arabinosylglucoside	C17H32O10	2.5977	2.8971e-13	0	0	0	0	0	0	15882	14060	11400	158	154	162	13588	14214	15466	Lipids and lipid-like molecules
177.11543 Da 71.95 s	1.2	178.123	HMDB0033484	(S)-Valerianine	C11H15NO	2.5885	4.9332e-07	23326	23650	23928	25206	22964	23314	1364	850	1374	1044	548	186	0	422	0	Alkaloids and derivatives
222.19834 Da 18.87 s	0.31	223.206	HMDB0036452	alpha-Cadinol	C15H26O	2.58	4.7725e-05	13504	12900	12532	13576	13904	14616	464	306	222	0	0	426	432	0	0	Lipids and lipid-like molecules
546.32411 Da 717.54 s	11.96	547.331	HMDB0248383	Anamorelin	C31H42N6O3	2.5756	0.0017441	0	1146	0	0	0	0	54580	54150	51414	0	176	130	101668	80296	77550	Organic acids and derivatives
115.06308 Da 709.88 s	11.83	116.07	HMDB0251528	DL-Proline	C5H9NO2	2.553	0.05	2560	0	0	0	0	3076	83432	73114	71094	194	104	180	83502	77732	74834	Organic acids and derivatives
245.13943 Da 704.91 s	11.75	246.147	HMDB0060441	beta-Alanyl-L-arginine	C9H19N5O3	2.5248	0.00019877	137032	128908	143572	137016	135848	129416	5408	5406	0	114	134	96	3322	4730	3134	Organic acids and derivatives
495.26871 Da 593.69 s	9.89	496.276	HMDB0254702	Mibefradil	C29H38FN3O3	2.5188	6.9801e-08	58836	64958	60684	56682	60798	65758	1518	1568	1718	0	0	0	1842	0	0	Benzenoids
226.07225 Da 284.02 s	4.73	227.08	HMDB0011105	5-Acetylamino-6-formylamino-3-methyluracil	C8H10N4O4	2.5133	7.3265e-06	53476	56130	56322	55032	53744	58286	1398	1292	1520	0	392	844	0	1542	1738	Organoheterocyclic compounds
165.07913 Da 202.81 s	3.38	166.086	HMDB0256428	Phenyl-Alanine	C9H11NO2	2.4953	2.4165e-05	53476	56130	56322	55032	53744	58286	1398	1292	1520	0	392	844	0	1542	1738	Organic acids and derivatives
128.11974 Da 797.01 s	13.28	129.127	HMDB0031294	2-Octanone	C8H16O	2.4744	0.00010181	185724	213434	213992	222870	214748	191506	38426	28620	29420	120	0	0	16338	31474	34490	Organic oxygen compounds
718.39446 Da 727.20 s	12.12	719.402	HMDB0116569	PGP(i-14:0/i-12:0)	C32H64O13P2	2.4734	2.4748e-05	0	0	0	0	0	0	29838	27744	26338	0	0	156	38578	35404	34090	Lipids and lipid-like molecules
1280.86471 Da 1127.44 s	18.79	641.44	HMDB0011925	Ganglioside GM3 (d18:0/25:0)	C66H124N2O21	2.4717	0.0013886	0	0	0	0	0	170	0	6704	7106	46280	67148	4248	5100	4568	4568	Lipids and lipid-like molecules
384.23782 Da 599.72 s	10	385.245	HMDB0033523	(-)-Pyrifolidine	C23H32N2O3	2.4538	6.4953e-06	99764	83724	108834	84478	84514	92390	6672	5998	6388	240	0	0	6290	5054	4102	Alkaloids and derivatives
163.03426 Da 737.75 s	12.3	164.042	HMDB0001890	Acetylcysteine	C5H9NO3S	2.4512	1.1098e-09	116952	111688	110400	116084	130100	102174	4716	4090	4498	280	140	152	1324	4296	5578	Organic acids and derivatives
634.33021 Da 641.26 s	10.69	635.338	HMDB0033573	(3b,20R,22R)-3,20,27-Trihydroxy-1-oxowitha-5,24-dienolide 3-glucoside	C34H50O11	2.4306	3.9157e-09	24916	30004	29174	29148	30392	32512	0	0	0	0	0	0	0	0	856	Lipids and lipid-like molecules
406.23170 Da 563.02 s	9.38	407.239	HMDB0036263	Annoglabasin C	C23H34O6	2.4158	0.00018784	0	0	0	0	0	0	16312	15698	14752	0	142	122	11786	9822	10330	Lipids and lipid-like molecules
115.97791 Da 516.29 s	8.6	116.985	HMDB0029720	2-Thiophenethiol	C4H4S2	2.4158	3.5867e-05	0	0	0	0	0	0	46678	42174	40072	0	0	142	9058	44750	39082	Organoheterocyclic compounds
194.05850 Da 737.11 s	12.29	195.066	HMDB0037644	3-(2-Hydroxy-3-methoxyphenyl)-2-propenoic acid	C10H10O4	2.4148	5.2138e-10	136590	134780	124264	121044	136286	102668	5692	4706	5008	176	214	354	1354	5572	4596	Organic acids and derivatives
1479.82826 Da 748.73 s	12.48	740.921	HMDB0240203	CL(i-16:0/i-17:0/i-17:0/23:0)	C82H160O17P2	2.4139	0.00012867	0	0	776	0	0	0	58744	66592	71798	1040	188	516	65304	51234	52356	Lipids and lipid-like molecules
58.04292 Da 210.26 s	3.5	59.0502	HMDB0003366	Propanal	C3H6O	2.4129	0.05	0	0	0	0	0	0	0	103266	96474	0	212	0	100078	97924	95002	Organic oxygen compounds
1264.70851 Da 743.61 s	12.39	633.362	HMDB0266628	PA(20:4(7E,9E,11Z,13E)-3OH(5S,6R,15S)/8:0)	C31H53O11P	2.4097	0.05	0	0	2452	0	0	0	25936	35586	37334	94	0	382	29768	39008	36770	Lipids and lipid-like molecules
1007.62876 Da 740.22 s	12.34	504.822	HMDB0006996	CDP-DG(18:1(9Z)/18:0)	C48H87N3O15P2	2.4019	5.9802e-12	28024	30972	28812	24624	26330	23158	0	0	1284	0	0	0	0	0	0	Lipids and lipid-like molecules
58.04294 Da 243.86 s	4.06	59.0502	HMDB0031652	Allyl alcohol	C3H6O	2.3921	0.05	0	158	0	0	1544	0	0	102722	94106	0	774	234	48384	107200	96752	Organic oxygen compounds
162.03137 Da 737.08 s	12.28	163.039	HMDB0029865	Umbelliferone	C9H6O3	2.3754	1.1056e-08	1319502	1300106	1205302	1194588	1314198	1132388	46874	43692	49642	306	750	300	13400	43826	40604	Phenylpropanoids and polyketides
426.24813 Da 692.17 s	11.54	427.255	HMDB0240225	Oxatomide	C27H30N4O	2.3719	0.0009604	0	0	1792	0	0	0	24816	25906	25348	180	282	148	36582	29782	28124	Benzenoids
855.43084 Da 695.58 s	11.59	856.436	HMDB0116175	CDP-DG(i-13:0/i-12:0)	C37H67N3O15P2	2.3694	4.8356e-05	0	0	0	0	0	0	11978	8916	9328	0	0	168	43842	30430	30590	Lipids and lipid-like molecules
235.06790 Da 472.13 s	7.87	236.075	HMDB0028728	Asparaginylcysteine	C7H13N3O4S	2.3693	0.05	18290	17380	18354	0	1678	1786	6900	0	8884	0	0	142	0	0	3172	Organic acids and derivatives
384.23809 Da 617.26 s	10.29	385.245	HMDB0251963	Estradiol dipropionate	C24H32O4	2.369	1.7587e-05	306	0	0	0	988	0	302220	291894	280220	2946	1230	944	286986	261862	260390	Lipids and lipid-like molecules
219.11102 Da 141.38 s	2.36	242.1	HMDB0000210	Pantothenic acid	C9H17NO5	2.3586	3.9948e-06	12900	17728	13886	11858	12398	11658	0	484	438	0	0	0	0	1318	296	Organic oxygen compounds
568.30773 Da 717.40 s	11.96	285.161	HMDB0029342	Ceanothine E	C34H40N4O4	2.3565	0.05	0	0	0	0	5380	4856	20102	15708	20814	130	120	196	25058	27344	24588	Organic acids and derivatives
293.20003 Da 797.18 s	13.29	294.207	HMDB0029846	Nonivamide	C17H27NO3	2.3483	0.0014833	25668	29972	33956	35074	33490	29894	6436	7474	9252	888	412	0	0	9276	0	Benzenoids
243.25680 Da 810.72 s	13.51	244.264	HMDB0029568	N5-Hexanoylspermidine	C13H29N3O	2.3387	0.00021286	28284	22646	24108	21880	18856	19328	2408	0	2224	0	404	604	0	2866	0	Lipids and lipid-like molecules
1842.05927 Da 771.78 s	12.86	615.027	HMDB0030626	Castacrenin B	C27H18O17	2.3333	2.7854e-07	33334	60400	61544	56652	50866	58814	2674	624	1014	0	0	0	1080	674	2840	Phenylpropanoids and polyketides
1679.88471 Da 761.29 s	12.69	840.95	HMDB0012052	Ganglioside GT3 (d18:0/12:0)	C75H132N4O37	2.3107	2.0327e-07	26690	848	26586	21036	29142	26224	0	0	0	0	0	0	0	0	0	Lipids and lipid-like molecules
101.96235 Da 592.18 s	9.87	102.97	HMDB0258613	Sulfuryl fluoride	F2O2S	2.3037	1.3911e-05	0	0	0	0	0	0	31432	29108	28668	0	180	204	11584	26682	28088	Homogeneous non-metal compounds
159.98332 Da 101.52 s	1.69	160.991	HMDB0248987	Benzenesulfonyl fluoride	C6H5FO2S	2.2877	159.98332 Da 101.52 s	0	0	0	0	0	0	19530	25526	26842	214	598	960	17008	25750	24086	Benzenoids
137.04747 Da 445.34 s	7.42	120.044	HMDB0001392	p-Aminobenzoic acid	C7H7NO2	2.279	0.0015118	0	0	0	0	0	262	33632	28354	33040	348	192	0	51462	41784	44752	Benzenoids
307.16462 Da 399.59 s	6.66	308.172	HMDB0005023	Zolpidem	C19H21N3O	2.2699	1.1313e-07	15270	15876	9448	16518	16038	16364	900	812	0	0	0	0	0	0	0	Organoheterocyclic compounds
218.04081 Da 536.90 s	8.95	219.048	HMDB0034007	(E,E)-1-Chloro-3,11-tridecadiene-5,7,9-triyn-2-ol	C13H11ClO	2.2693	0.0030841	0	0	0	2664	0	0	46668	40404	46342	0	0	120	29620	33846	35298	Organic oxygen compounds
474.21429 Da 576.93 s	9.62	475.222	HMDB0005039	Sildenafil	C22H30N6O4S	2.2566	1.6541e-07	63098	55184	60474	15080	16766	17546	0	0	1062	0	0	0	1568	0	1300	Benzenoids
211.13825 Da 605.44 s	10.09	212.146	HMDB0040092	2-Heptyl-4,5-dimethylthiazole	C12H21NS	2.2497	0.05	90914	522	82486	77810	802	60498	54596	1186	738	456	430	206	840	952	0	Organoheterocyclic compounds
289.15024 Da 825.56 s	13.76	290.158	HMDB0000552	3-Methylglutarylcarnitine	C13H23NO6	2.24	0.05	0	0	0	0	0	398	9260	11758	12078	402	140	0	29644	10248	10812	Lipids and lipid-like molecules
1955.21348 Da 1038.85 s	17.31	652.745	HMDB0011768	Cer(d18:0/24:0)	C42H85NO3	2.2382	0.00021597	322	138	0	0	0	0	14934	16398	15414	990	3508	25134	15342	16474	16154	Lipids and lipid-like molecules
726.38751 Da 706.85 s	11.78	727.395	HMDB0029624	Torvoside D	C38H62O13	2.2356	0.00011275	0	0	0	0	0	0	15096	13794	13510	0	164	0	27052	20912	21852	Lipids and lipid-like molecules
546.28830 Da 657.19 s	10.95	547.296	HMDB0036317	Canavalioside	C26H42O12	2.2292	0.0014847	25170	29578	30418	26106	30436	30520	2956	1346	2874	152	0	100	1564	1440	2780	Lipids and lipid-like molecules
102.10327 Da 699.58 s	11.66	103.111	HMDB0061886	2-Hexanol	C6H14O	2.2282	1.1198e-11	0	0	0	0	0	0	13604	12622	12904	252	254	190	14474	12620	12910	Lipids and lipid-like molecules
597.32434 Da 733.19 s	12.22	598.33	HMDB0304897	Revefenacin	C35H43N5O4	2.2251	0.0033643	20354	21254	19586	13266	12690	12312	0	2720	0	0	204	0	2672	0	2162	Organoheterocyclic compounds
747.36113 Da 707.22 s	11.79	374.688	HMDB0262678	PA(LTE4/10:0)	C36H62NO11PS	2.2241	5.4631e-07	51662	34678	49128	36736	40794	35312	0	1574	0	0	0	0	1570	1358	0	Lipids and lipid-like molecules
244.08859 Da 328.25 s	5.47	245.096	HMDB0246692	3-Hydroxybenz[a]anthracene	C18H12O	2.2215	1.9632e-07	46714	50158	48788	42492	45302	44712	0	0	0	6098	0	2712	0	0	1434	Benzenoids
835.39431 Da 642.16 s	10.7	418.704	HMDB0015672	Cabazitaxel	C45H57NO14	2.2204	4.1195e-06	15316	23402	17308	17624	24328	20850	794	856	0	0	0	0	596	846	0	Organoheterocyclic compounds
218.04072 Da 319.15 s	5.32	219.048	HMDB0256832	Propoxur	C11H15NO3	2.2201	0.05	0	0	0	0	0	4862	29636	0	0	0	114	130	10794	16476	18008	Organic oxygen compounds
209.10589 Da 717.85 s	11.96	210.113	HMDB0256832	Propoxur	C11H15NO3	2.2153	0.05	12250	8020	14610	14108	12946	12490	1076	1226	1360	130	0	218	0	1254	1516	Benzenoids
177.99365 Da 55.58 s	0.93	179.001	HMDB0031154	Allitridin	C6H10S3	2.2124	7.5062e-05	0	0	0	0	0	204	18850	13346	19050	310	196	1044	17398	22038	24000	Organosulfur compounds
162.02079 Da 325.86 s	5.43	163.028	HMDB0060466	D-4-Hydroxy-2-oxoglutarate	C5H6O6	2.2105	0.05	5942	6762	5224	4336	5396	4524	68268	0	0	0	368	328	0	0	0	Organic acids and derivatives
183.09029 Da 262.81 s	4.38	184.098	HMDB0015652	Levonordefrin	C9H13NO3	2.2076	0.0015753	12724	13092	15796	28994	29654	32166	1184	0	0	296	188	0	970	0	2450	Benzenoids
407.21707 Da 767.99 s	12.8	408.224	HMDB0248388	Ancistrocladine	C25H29NO4	2.2059	0.05	12740	15754	19074	1736	15786	12978	1128	2482	1868	136	194	0	1352	1436	0	Organoheterocyclic compounds
438.28476 Da 709.31 s	11.82	439.292	HMDB0251670	1-[(2R)-2-(1,3-Benzodioxol-4-yl)heptyl]-3-[2,6-di(propan-2-yl)phenyl]urea	C27H38N2O3	2.2049	0.05	35202	34810	39892	73642	68678	71460	14680	0	0	0	278	176	0	13320	15198	Benzenoids
317.29346 Da 805.25 s	13.42	318.301	HMDB0004610	Phytosphingosine	C18H39NO3	2.2042	8.7506e-05	85066	75206	94880	57726	61954	55404	15612	12928	15166	0	182	0	13192	10134	8318	Organic nitrogen compounds
454.20690 Da 66.98 s	1.12	455.214	HMDB0035031	Desoxylimonin	C26H30O7	2.2032	1.7789e-07	51036	49198	51098	60342	54328	57006	0	0	1616	0	0	0	2224	0	1906	Organoheterocyclic compounds
434.25120 Da 737.84 s	12.3	435.258	HMDB0007852	LysoPA(0:0/18:2(9Z,12Z))	C21H39O7P	2.1953	0.05	1744	0	0	0	2096	0	87906	90436	93280	0	254	154	84256	90952	102462	Lipids and lipid-like molecules
330.72391 Da 1030.18 s	17.17	331.731	HMDB0014912	Hydroflumethiazide	C8H8F3N3O4S2	2.1948	1.0699e-05	18504	20052	19426	20318	19212	16394	0	834	950	0	0	558	438	0	900	Organoheterocyclic compounds
226.23016 Da 18.38 s	0.31	227.237	HMDB0059813	Heptyl ketone	C15H30O	2.1874	4.2309e-08	16290	17478	15158	14808	14680	17956	0	0	0	0	0	0	746	0	0	Organic oxygen compounds
78.01449 Da 764.06 s	12.73	79.0218	HMDB0002151	Dimethyl sulfoxide	C2H6OS	2.1776	1.5095e-05	9432	10178	8632	25646	24402	20204	1026	0	0	0	0	0	372	0	1310	Organosulfur compounds
918.57259 Da 736.16 s	12.27	460.294	HMDB0277434	PI(18:1(12Z)-2OH(9,10)/20:3(8Z,11Z,14Z))	C47H83O15P	2.176	0.0012625	40866	47052	39826	36858	39700	40270	4022	3838	2942	0	108	172	2662	3752	2626	Lipids and lipid-like molecules
1717.08094 Da 1067.24 s	17.79	573.368	HMDB0253397	Ile-Ile-Ala-Glu-Lys	C26H48N6O8	2.1687	0.05	566	0	0	0	188	0	47180	42430	50716	962	0	38374	34246	43174	45252	Organic acids and derivatives
119.07289 Da 203.41 s	3.39	120.08	HMDB0253472	Indoline	C8H9N	2.1636	5.6369e-09	25312	29088	30496	17038	15972	14198	904	864	1022	138	260	154	250	422	918	Organoheterocyclic compounds
147.05289 Da 56.29 s	0.94	148.06	HMDB0060475	DL-Glutamate	C5H9NO4	2.1576	0.00020598	47918	46658	42930	12316	12440	10774	0	4222	4514	676	614	1758	0	3242	0	Organic acids and derivatives
162.02035 Da 181.09 s	3.02	163.028	HMDB0032752	R-2-Propenyl 1-propenesulfinothioate	C6H10OS2	2.1543	0.05	5308	6010	4822	4738	5260	4674	58776	61080	0	0	440	0	0	0	0	Organic acids and derivatives
570.23031 Da 777.46 s	12.96	571.238	HMDB0249058	Benzoylstaurosporine	C35H30N4O4	2.1495	0.00012488	8048	15394	17312	15180	14412	16814	0	0	0	322	0	288	3222	0	0	Organoheterocyclic compounds
213.24620 Da 808.32 s	13.47	214.253	HMDB0258887	Tetradecylamine	C14H31N	2.1492	2.4797e-06	44158	46670	52644	44508	48536	46444	1608	2058	804	0	296	610	830	2226	1822	Organic nitrogen compounds
888.46743 Da 756.28 s	12.6	889.475	HMDB0041051	Alliofuroside A	C44H72O18	2.1479	1.1044e-07	22962	1076	22412	20406	23932	20724	0	0	0	0	0	0	0	0	0	Lipids and lipid-like molecules
1138.70113 Da 745.24 s	12.42	570.358	HMDB0124612	CL(10:0/10:0/11:0/18:2(9Z,11Z))	C58H108O17P2	2.1458	8.1106e-08	30972	33788	36150	30450	30908	28518	2524	0	0	0	0	0	0	0	0	Lipids and lipid-like molecules
228.11060 Da 224.40 s	3.74	229.118	HMDB0028871	Hydroxyprolyl-Proline	C10H16N2O4	2.1438	4.3147e-09	11390	9634	14360	14112	11534	11030	0	0	0	756	0	0	0	0	0	Organic acids and derivatives
631.34590 Da 718.45 s	11.97	632.353	HMDB0288873	PC(20:5(7Z,9Z,11E,13E,17Z)-3OH(5,6,15)/2:0)	C30H50NO11P	2.1407	0.00015693	0	0	0	0	0	0	20166	22512	18184	210	252	0	31484	27960	27040	Lipids and lipid-like molecules
1325.69604 Da 760.49 s	12.67	663.855	HMDB0305556	CL(14:0/18:0/16:0/14:0)	C71H138O17P2	2.1399	6.4474e-07	13960	13400	11394	10906	14494	12804	622	1036	1006	0	0	0	718	0	0	Lipids and lipid-like molecules
667.35158 Da 699.84 s	11.66	668.359	HMDB0059796	Gluten exorphin C	C29H57N5O12	2.137	2.358e-05	41648	47008	39276	21836	17688	16560	2842	0	1418	0	0	0	3056	0	0	Organic acids and derivatives
327.20611 Da 787.10 s	13.12	328.213	HMDB0260173	(8R,9S,10R,13S,14S,17R)-13-Ethyl-17-ethynyl-3-nitroso-2,3,6,7,8,9,10,11,12,14,15,16-dodecahydro-1H-cyclopenta[a]phenanthren-17-ol	C21H29NO2	2.1322	0.00031166	10208	9254	12078	10012	12136	10954	2972	3604	3390	428	0	286	0	0	1596	Lipids and lipid-like molecules
517.25050 Da 593.63 s	9.89	518.258	HMDB0247645	Propafenone glucuronide	C27H35NO9	2.1301	8.6075e-07	15900	16448	16840	15798	15972	15690	0	932	966	0	0	0	834	0	0	Phenylpropanoids and polyketides
160.00572 Da 323.29 s	5.39	161.013	HMDB0036807	(2-Furanylmethyl) methyl disulfide	C6H8OS2	2.1252	0.0015146	0	0	1580	0	0	0	21326	19538	22866	194	148	302	8350	20986	20756	Organoheterocyclic compounds
1702.04949 Da 1066.79 s	17.78	852.032	HMDB0004927	Ganglioside GD2 (d18:1/20:0)	C80H142N4O34	2.1246	6.5823e-05	0	176	222	0	0	0	17496	17298	18722	1308	10202	20796	22828	18072	18714	Lipids and lipid-like molecules
269.18579 Da 362.51 s	6.04	270.193	HMDB0015304	Orphenadrine	C18H23NO	2.1239	0.05	0	0	0	0	0	0	48254	43660	0	3654	826	224	21184	12712	11612	Benzenoids
169.07393 Da 168.18 s	2.8	170.081	HMDB0000239	Pyridoxine	C8H11NO3	2.121	0.00040504	15378	19486	19472	13480	13738	11260	1646	1226	0	328	144	160	1010	688	0	Organoheterocyclic compounds
187.12109 Da 416.94 s	6.95	210.11	HMDB0240687	8-Amino-7-oxononanoic acid	C9H17NO3	2.1188	0.00017725	20192	18198	25598	26198	25888	24796	1418	0	484	232	0	190	1136	796	832	Lipids and lipid-like molecules
287.15314 Da 793.67 s	13.23	288.16	HMDB0028710	Arginylhydroxyproline	C11H21N5O4	2.1186	1.0797e-09	17242	19828	18922	18182	19610	20000	0	0	0	0	0	0	0	1120	0	Organic acids and derivatives
163.06329 Da 498.20 s	8.3	164.071	HMDB0004186	3-Methyldioxyindole	C9H9NO2	2.1179	7.6171e-06	20866	19290	19326	19064	17806	19572	2482	2084	1964	0	280	0	784	864	604	Organoheterocyclic compounds
1248.59029 Da 721.50 s	12.03	625.302	HMDB0260359	N-[2-(Dimethylamino)ethyl]-N-methyl-4-[({4-[4-morpholin-4-yl-7-(2,2,2-trifluoroethyl)-7H-pyrrolo[2,3-d]pyrimidin-2-yl]phenyl}carbamoyl)amino]benzamide	C31H35F3N8O3	2.1157	0.0023614	20706	16276	18248	18842	21234	20998	2900	0	2778	0	92	0	3082	3046	2904	Benzenoids
1453.90341 Da 1040.59 s	17.34	727.959	HMDB0031167	Acutoside G	C68H110O33	2.1141	0.05	0	0	0	130	0	0	13348	13608	12910	0	0	9656	12688	12162	12968	Lipids and lipid-like molecules
1283.79137 Da 1047.34 s	17.46	642.903	HMDB0227133	CL(i-14:0/15:0/i-15:0/i-15:0)	C68H132O17P2	2.1056	0.05	168	0	0	0	0	0	13726	15102	14370	0	662	7464	17376	16328	17420	Lipids and lipid-like molecules
315.18215 Da 779.91 s	13	316.189	HMDB0030185	(E)-Piperolein A	C19H25NO3	2.1013	6.4163e-09	39446	35952	37116	37830	43464	36092	0	0	0	0	0	0	1570	1716	0	Benzenoids
750.35541 Da 708.63 s	11.81	751.363	HMDB0060168	beta-Casomorphin (1-6)	C38H50N6O10	2.0937	6.9152e-06	38588	39460	38108	35458	31744	33898	3076	2224	0	0	0	0	0	2222	1480	Lipids and lipid-like molecules
406.23183 Da 519.83 s	8.66	407.239	HMDB0036263	Annoglabasin C	C23H34O6	2.093	1.8374e-05	0	0	0	0	0	0	31838	32518	32222	0	0	184	24846	21436	18272	Lipids and lipid-like molecules
161.05891 Da 481.21 s	8.02	162.066	HMDB0062557	N-Acetylthreonine	C6H11NO4	2.0903	0.00078798	17424	17858	20686	21464	18796	20138	0	0	1866	0	102	112	950	1798	2066	Organic acids and derivatives
459.26245 Da 793.86 s	13.23	460.27	HMDB0249489	3-Benzyl-5-(6-carboxyhexyl)-1-(2-cyclohexyl-2-hydroxyethylamino)hydantoin	C25H37N3O5	2.0884	0.00073576	19692	22784	22862	18644	17838	15140	4118	4544	4760	122	134	406	2122	0	1434	Organoheterocyclic compounds
919.57475 Da 736.14 s	12.27	460.795	HMDB0288529	PC(TXB2/22:6(4Z,7Z,10Z,13Z,16Z,19Z))	C50H82NO12P	2.0824	3.2122e-07	20844	19312	18732	19622	19970	15866	1816	1612	0	0	0	0	0	0	0	Lipids and lipid-like molecules
288.14753 Da 348.05 s	5.8	289.155	HMDB0028725	Asparaginylarginine	C10H20N6O4	2.0787	9.6563e-06	14436	15046	16316	16972	14698	14922	740	1594	1760	0	0	0	1722	0	0	Organic acids and derivatives
181.11052 Da 741.35 s	12.36	182.118	HMDB0039784	2,5-Dimethyl-4-(1-pyrrolidinyl)-3(2H)-furanone	C10H15NO2	2.0786	0.001102	15732	16544	16172	14360	15920	15870	878	2382	542	0	176	144	612	730	820	Organoheterocyclic compounds
1911.19197 Da 1039.88 s	17.33	638.071	HMDB0012023	Ganglioside GT2 (d18:0/14:0)	C86H150N4O42	2.0784	0.05	192	0	0	0	0	0	18796	21312	20256	0	626	27350	19686	21888	18162	Lipids and lipid-like molecules
1280.85027 Da 1108.69 s	18.48	641.432	HMDB0011925	Ganglioside GM3 (d18:0/25:0)	C66H124N2O21	2.0672	0.05	0	0	428	0	0	260	90018	90262	91650	988	0	51626	83284	84988	83702	Lipids and lipid-like molecules
203.11641 Da 411.41 s	6.86	204.123	HMDB0062176	N-Lactoylleucine	C9H17NO4	2.0649	0.00040057	31572	27934	10196	12500	13564	12096	730	0	578	0	296	162	712	804	764	Organic acids and derivatives
102.10414 Da 67.30 s	1.12	103.111	HMDB0031493	3-Hexanol	C6H14O	2.0565	1.2374e-12	0	0	0	0	0	0	16408	15190	14906	326	212	260	13728	15378	14276	Lipids and lipid-like molecules
110.10897 Da 797.71 s	13.3	111.116	HMDB0061899	2-(Methylenebutyl)-cyclopropane	C8H14	2.0546	0.0004872	367170	401670	361784	407924	379544	360584	80432	74922	79018	0	226	110	34334	65772	73582	Organoheterocyclic compounds
137.04726 Da 116.95 s	1.95	138.055	HMDB0001392	p-Aminobenzoic acid	C7H7NO2	2.0529	7.3511e-07	39380	38134	38838	33550	36924	37644	0	0	0	776	600	850	2204	1892	0	Organic acids and derivatives
1221.71953 Da 1085.98 s	18.1	611.867	HMDB0039626	Guajavin B	C56H38O32	2.0507	0.05	0	180	0	0	0	202	9998	10642	10032	232	13582	4940	16004	12946	13234	Phenylpropanoids and polyketides
1320.74257 Da 760.20 s	12.67	661.379	HMDB0262684	PA(20:4(7E,9E,11Z,13E)-3OH(5S,6R,15S)/10:0)	C33H57O11P	2.0506	1.1795e-06	40144	35132	35156	36670	35494	33340	0	0	1978	0	0	0	0	0	4600	Lipids and lipid-like molecules
133.99522 Da 61.29 s	1.02	135.002	HMDB0000156	Malic acid	C4H6O5	2.0443	0.0032488	66862	74292	45046	47084	45380	49378	5310	9134	8872	134	0	372	4762	6424	6408	Organic acids and derivatives
237.10064 Da 461.78 s	7.7	238.108	HMDB0062175	N-Lactoylphenylalanine	C12H15NO4	2.0427	2.8607e-11	29778	34810	27326	15534	17468	13654	0	0	0	0	0	0	1106	790	712	Organic acids and derivatives
242.12190 Da 336.62 s	5.61	243.129	HMDB0341381	pyroglutamylisoleucine	C11H18N2O4	2.0409	0.00016063	17702	12262	18900	16628	18048	17778	0	0	1656	612	0	488	2808	0	0	Organic acids and derivatives
310.17892 Da 780.27 s	13	311.187	HMDB0040756	3-Hydroxy-6,8-dimethoxy-7(11)-eremophilen-12,8-olide	C17H26O5	2.0345	2.9612e-09	136952	169882	175646	177546	176150	167996	7482	12110	14334	484	402	510	12670	6776	12698	Phenylpropanoids and polyketides
1173.75055 Da 1087.65 s	18.13	587.883	HMDB0293226	CDP-DG(20:5(7Z,9Z,11E,13E,17Z)-3OH(5,6,15)/a-25:0)	C57H97N3O18P2	2.0273	6.5911e-06	0	0	0	266	0	0	17236	16796	16126	4606	13770	9340	19622	18300	18222	Lipids and lipid-like molecules
78.01295 Da 820.18 s	13.67	79.0202	HMDB0254463	Mercapto-Ethanol	C2H6OS	2.0249	0.0010084	10046	9214	7894	0	24276	18994	0	0	0	0	0	330	1284	0	0	Organosulfur compounds
339.25137 Da 597.96 s	9.97	340.257	HMDB0252136	(Z)-1-Methyl-2-(tridec-8-en-1-yl)quinolin-4(1H)-one	C23H33NO	2.024	3.2982e-09	1234	1260	1488	1188	1664	1414	518388	488068	500644	60620	20006	23778	569580	516002	527082	Lipids and lipid-like molecules
165.07892 Da 191.49 s	3.19	166.086	HMDB0256428	Phenyl-Alanine	C9H11NO2	2.0201	2.8731e-07	40604	44576	43150	21166	22408	19524	758	678	0	560	482	408	1036	930	626	Organic acids and derivatives
160.00522 Da 528.03 s	8.8	161.012	HMDB0036807	(2-Furanylmethyl) methyl disulfide	C6H8OS2	2.0169	1.1253e-09	0	0	0	0	0	0	22252	23546	22564	466	254	224	7894	20912	21378	Organoheterocyclic compounds
1019.47116 Da 682.44 s	11.37	510.743	HMDB0293973	CDP-DG(18:3(9,11,15)-OH(13)/i-18:0)	C48H83N3O16P2	2.0142	3.8683e-06	22106	23642	23018	23750	23068	25460	1348	3704	3936	0	0	0	0	3620	0	Lipids and lipid-like molecules
1136.65516 Da 736.28 s	12.27	569.335	HMDB0293709	CDP-DG(LTE4/i-16:0)	C51H86N4O18P2S	2.0113	0.05	10524	10184	10668	12076	10450	9356	2432	2182	3286	142	116	0	2236	0	2780	Lipids and lipid-like molecules
1695.84135 Da 743.74 s	12.4	566.288	HMDB0252432	N-Formyl-met-leu-phe-lys	C27H43N5O6S	2.0065	9.3953e-09	56812	37140	45058	81108	77328	91464	2480	2682	1520	0	0	0	2760	1984	2902	Organic acids and derivatives
871.53622 Da 740.24 s	12.34	436.775	HMDB0284111	PE(22:6(4Z,7Z,11E,13Z,15E,19Z)-2OH(10S,17)/22:4(7Z,10Z,13Z,16Z))	C49H78NO10P	2.0065	0.0026782	1292	0	0	0	0	0	51016	52408	59056	286	196	0	48052	50688	58902	Lipids and lipid-like molecules
1717.81480 Da 743.28 s	12.39	859.915	HMDB0239552	CL(16:0/i-24:0/25:0/25:0)	C99H194O17P2	2.0051	4.1452e-08	24104	28746	29858	19348	20556	20432	0	778	0	0	0	0	948	1162	786	Lipids and lipid-like molecules
352.25691 Da 819.72 s	13.66	353.264	HMDB0254906	Moxaprindine	C23H32N2O	2.0046	0.00064083	26170	26832	27420	27648	26658	27876	0	2884	2540	232	0	0	2728	2074	2890	Benzenoids
332.19931 Da 775.43 s	12.92	333.207	HMDB0341338	Marrubiin	C20H28O4	2.0012	0.0027968	0	1428	0	0	0	0	12684	15836	13038	142	426	294	3162	14458	12870	Organoheterocyclic compounds
115.97799 Da 564.12 s	9.4	116.985	HMDB0029720	2-Thiophenethiol	C4H4S2	2.001	0.0034002	0	0	0	0	1766	0	39712	45872	37700	0	168	0	12568	38626	38518	Organoheterocyclic compounds
159.98413 Da 74.27 s	1.24	160.991	HMDB0036807	(2-Furanylmethyl) methyl disulfide	C6H8OS2	2.0004	1.5068e-10	0	0	0	0	0	0	19938	26978	26030	246	396	654	17352	28274	23228	Organoheterocyclic compounds
