# Supplementary material for: Metabolomic profiling and antibacterial efficacy of probiotic-derived cell-free supernatant encapsulated in nanostructured lipid carriers against canine multidrug-resistant bacteria
Source: Front Vet Sci. 2025 Jan 3;11:1525897. doi: 10.3389/fvets.2024.1525897 (PMC11739306; doi:10.3389/fvets.2024.1525897)
Supplement: Supplementary file 3 [file Table_5.xlsx]

## Sheet: Differential metabolites 
L22F_CFS	Super Class	P72N_CFS	Super Class	BYF26	Super Class	BF12_CFS	Super Class
Kanzonol V	Phenylpropanoids and polyketides	Butyl (S)-3-hydroxybutyrate [arabinosyl-(1->6)-glucoside]	Lipids and lipid-like molecules	1-Stearoylglycerophosphoserine	Lipid and lipid-like molecules	1-Stearoylglycerophosphoserine	Lipid and lipid-like molecules
Pyroglutamylleucine	Organic acids and derivatives	Indoleacrylic acid	Organoheterocyclic compounds	Raphanusamide	Organic compounds	Raphanusamide	Organic compounds
Gly-arg-gly-glu-ser-pro	Organic acids and derivatives	Trigoneoside VIII	Lipid and lipid-like molecules	Kanzonol V	Phenylpropanoids and polyketides	Kanzonol V	Phenylpropanoids and polyketides
4-Ethyl-2-hexyl-5-methyloxazole	Organoheterocyclic compounds	N-lactoyl-Tryptophan	Organic acids and derivatives	Perlolyrine	Alkaloids and derivatives	Perlolyrine	Alkaloids and derivatives
1-Hydroxy-2-naphthoic acid	Benzenoids	18-Nor-4(19),8,11,13-abietatetraene	Lipids and lipid-like molecules	Pyroglutamylleucine	Organic acids and derivatives	Pyroglutamylleucine	Organic acids and derivatives
Trigoneoside VIII	Lipid and lipid-like molecules	Sildenafil	Benzenoids	Gly-arg-gly-glu-ser-pro	Organic acids and derivatives	Gly-arg-gly-glu-ser-pro	Organic acids and derivatives
Pyroglutamylvaline	Organic acids and derivatives	Revefenacin	Organoheterocyclic compounds	Butyl (S)-3-hydroxybutyrate [arabinosyl-(1->6)-glucoside]	Lipids and lipid-like molecules	Butyl (S)-3-hydroxybutyrate [arabinosyl-(1->6)-glucoside]	Lipids and lipid-like molecules
N-lactoyl-Tryptophan	Organic acids and derivatives	PA(LTE4/10:0)	Lipids and lipid-like molecules	4-Ethyl-2-hexyl-5-methyloxazole	Organoheterocyclic compounds	4-Ethyl-2-hexyl-5-methyloxazole	Organoheterocyclic compounds
Epothilone A	Phenylpropanoids and polyketides	(E,E)-1-Chloro-3,11-tridecadiene-5,7,9-triyn-2-ol	Organic oxygen compounds	Argenteane	Lignans, neolignans and related compounds	Argenteane	Lignans, neolignans and related compounds
3-Hydroxybenz[a]anthracene	Benzenoids	Levonordefrin	Benzenoids	Indoleacrylic acid	Organoheterocyclic compounds	Indoleacrylic acid	Organoheterocyclic compounds
(E,E)-1-Chloro-3,11-tridecadiene-5,7,9-triyn-2-ol	Organic oxygen compounds	1-[(2R)-2-(1,3-Benzodioxol-4-yl)heptyl]-3-[2,6-di(propan-2-yl)phenyl]urea	Benzenoids	3b,6a-Dihydroxy-alpha-ionol 9-[apiosyl-(1->6)-glucoside]	Lipid and lipid-like molecules	3b,6a-Dihydroxy-alpha-ionol 9-[apiosyl-(1->6)-glucoside]	Lipid and lipid-like molecules
D-4-Hydroxy-2-oxoglutarate	Organic acids and derivatives	Desoxylimonin	Organoheterocyclic compounds	1-Hydroxy-2-naphthoic acid	Benzenoids	1-Hydroxy-2-naphthoic acid	Benzenoids
Levonordefrin	Benzenoids	Dimethyl sulfoxide	Organosulfur compounds	Mangostenone B	Organoheterocyclic compounds	Mangostenone B	Organoheterocyclic compounds
1-[(2R)-2-(1,3-Benzodioxol-4-yl)heptyl]-3-[2,6-di(propan-2-yl)phenyl]urea	Benzenoids	(E)-Piperolein A	Benzenoids	Lacidipine	Phenylpropanoids and polyketides	Lacidipine	Phenylpropanoids and polyketides
Benzoylstaurosporine	Organoheterocyclic compounds	N-Acetylthreonine	Organic acids and derivatives	8H-Purin-8-one, 6-amino-7,9-dihydro-2-((1S)-1-methylbutoxy)-9-(5-(1-piperidinyl)pentyl)-	Organoheterocyclic compounds	8H-Purin-8-one, 6-amino-7,9-dihydro-2-((1S)-1-methylbutoxy)-9-(5-(1-piperidinyl)pentyl)-	Organoheterocyclic compounds
N-Acetylthreonine	Organic acids and derivatives	p-Aminobenzoic acid	Organic acids and derivatives	Trigoneoside VIII	Lipid and lipid-like molecules	Trigoneoside VIII	Lipid and lipid-like molecules
p-Aminobenzoic acid	Organic acids and derivatives	N-Lactoylphenylalanine	Organic acids and derivatives	5a-Androstan-3b-ol	Lipid and lipid-like molecules	5a-Androstan-3b-ol	Lipid and lipid-like molecules
pyroglutamylisoleucine	Organic acids and derivatives	CL(16:0/i-24:0/25:0/25:0)	Lipids and lipid-like molecules	Fedratinib	Benzenoids	Fedratinib	Benzenoids
				Pyroglutamylvaline	Organic acids and derivatives	Pyroglutamylvaline	Organic acids and derivatives
				N-lactoyl-Tryptophan	Organic acids and derivatives	N-lactoyl-Tryptophan	Organic acids and derivatives
				Epothilone A	Phenylpropanoids and polyketides	Epothilone A	Phenylpropanoids and polyketides
				18-Nor-4(19),8,11,13-abietatetraene	Lipids and lipid-like molecules	18-Nor-4(19),8,11,13-abietatetraene	Lipids and lipid-like molecules
				(3b,20R,22R)-3,20,27-Trihydroxy-1-oxowitha-5,24-dienolide 3-glucoside	Lipids and lipid-like molecules	(3b,20R,22R)-3,20,27-Trihydroxy-1-oxowitha-5,24-dienolide 3-glucoside	Lipids and lipid-like molecules
				CDP-DG(18:1(9Z)/18:0)	Lipid and lipid-like molecules	CDP-DG(18:1(9Z)/18:0)	Lipid and lipid-like molecules
				Ganglioside GT3 (d18:0/12:0)	Lipids and lipid-like molecules	Ganglioside GT3 (d18:0/12:0)	Lipids and lipid-like molecules
				Sildenafil	Benzenoids	Sildenafil	Benzenoids
				Revefenacin	Organoheterocyclic compounds	Revefenacin	Organoheterocyclic compounds
				PA(LTE4/10:0)	Lipid and lipid-like molecules	PA(LTE4/10:0)	Lipid and lipid-like molecules
				3-Hydroxybenz[a]anthracene	Benzenoids	3-Hydroxybenz[a]anthracene	Benzenoids
				D-4-Hydroxy-2-oxoglutarate	Organic acids and derivatives	D-4-Hydroxy-2-oxoglutarate	Organic acids and derivatives
				Levonordefrin	Benzenoids	Levonordefrin	Benzenoids
				1-[(2R)-2-(1,3-Benzodioxol-4-yl)heptyl]-3-[2,6-di(propan-2-yl)phenyl]urea	Benzenoids	1-[(2R)-2-(1,3-Benzodioxol-4-yl)heptyl]-3-[2,6-di(propan-2-yl)phenyl]urea	Benzenoids
				Desoxylimonin	Organoheterocyclic compounds	Desoxylimonin	Organoheterocyclic compounds
				Heptyl ketone	Organic oxygen compounds	Heptyl ketone	Organic oxygen compounds
				Dimethyl sulfoxide	Organosulfur compounds	Dimethyl sulfoxide	Organosulfur compounds
				Benzoylstaurosporine	Organoheterocyclic compounds	Benzoylstaurosporine	Organoheterocyclic compounds
				Alliofuroside A	Lipids and lipid-like molecules	Alliofuroside A	Lipids and lipid-like molecules
				CL(10:0/10:0/11:0/18:2(9Z,11Z))	Lipid and lipid-like molecules	CL(10:0/10:0/11:0/18:2(9Z,11Z))	Lipid and lipid-like molecules
				Hydroxyprolyl-Proline	Organic acids and derivatives	Hydroxyprolyl-Proline	Organic acids and derivatives
				Arginylhydroxyproline	Organic acids and derivatives	Arginylhydroxyproline	Organic acids and derivatives
				(E)-Piperolein A	Benzenoids	(E)-Piperolein A	Benzenoids
				N-Acetylthreonine	Organic acids and derivatives	N-Acetylthreonine	Organic acids and derivatives
				p-Aminobenzoic acid	Organic acids and derivatives	p-Aminobenzoic acid	Organic acids and derivatives
				PA(20:4(7E,9E,11Z,13E)-3OH(5S,6R,15S)/10:0)	Lipid and lipid-like molecules	PA(20:4(7E,9E,11Z,13E)-3OH(5S,6R,15S)/10:0)	Lipid and lipid-like molecules
				N-Lactoylphenylalanine	Organic acids and derivatives	N-Lactoylphenylalanine	Organic acids and derivatives
				pyroglutamylisoleucine	Organic acids and derivatives	pyroglutamylisoleucine	Organic acids and derivatives
				Mercapto-Ethanol	Organosulfur compounds	Mercapto-Ethanol	Organosulfur compounds
				CL(16:0/i-24:0/25:0/25:0)	Lipid and lipid-like molecules	CL(16:0/i-24:0/25:0/25:0)	Lipid and lipid-like molecules
